# Supplementary material for: Gene Expression Profiling of Glioblastoma to Recognize Potential Biomarker Candidates
Source: Front Genet. 2022 Apr 27;13:832742. doi: 10.3389/fgene.2022.832742 (PMC9091202; doi:10.3389/fgene.2022.832742)
Supplement: Supplementary file 2 [file Table1.XLSX]

## Sheet: Sheet1
Upregulated DEGs	Downregulated DEGs
TMEM255A	NAP1L2
CTSK	GNAL
PSMB8	GOT1
SOCS3	PRKCB
CLEC7A	ENHO
PPIC	FOCAD
ARSJ	MLIP
LBR	BRSK1
IRF2BP2	EPHX4
PTPRZ1	MAPK8IP2
MCM3	MTUS2
VIM	PSD
ASPM	GABRD
CKAP2	PLEKHH1
HELLS	IQSEC3
MORC4	SHISA7
DDX58	SH3GL2
YBX3	R3HDM1
SEMA5A	PPIP5K1
SPARC	MCTP1
HIP1	TMEM130
BCAT1	RASL10B
HSPG2	CACNA1E
	PAQR6
	SV2B
	RIMS3
	SYNJ2
	PPP2R2C
	L1CAM
	SORCS1
	TSPOAP1
	DLG2
	DDN
	SLC45A4
	RUSC2
	BEND6
	HS6ST3
	ENC1
